# Supplementary material for: Bank vole alarm pheromone chemistry and effects in the field
Source: Oecologia. 2021 Jun 25;196(3):667–77. doi: 10.1007/s00442-021-04977-w (PMC8292297; doi:10.1007/s00442-021-04977-w)
Supplement: Supplementary file 1 — Supplementary file1 (XLSX 41 KB) [file 442_2021_4977_MOESM1_ESM.xlsx]

## Sheet: unknown compound
m/z	abundance	relative abundance
40	5238	3.27637
41	8117	5.07719
42	47872	29.944
43	6678	4.17709
44	62616	39.1663
45	2522	1.57751
46	2298	1.4374
47	0	0
48	0	0
49	0	0
50	0	0
51	3042	1.90277
52	8132	5.08657
53	4840	3.02742
54	17112	10.7036
55	8603	5.38118
56	28264	17.6791
57	4264	2.66713
58	3792	2.3719
59	1756	1.09838
60	111528	69.7608
61	3890	2.4332
62	2484	1.55374
63	3500	2.18925
64	4223	2.64149
65	0	0
66	15957	9.98111
67	13366	8.36044
68	53720	33.6019
69	31216	19.5256
70	10945	6.8461
71	5091	3.18442
72	6723	4.20524
73	0	0
74	0	0
75	0	0
76	0	0
77	0	0
78	24896	15.5725
79	6732	4.21087
80	31872	19.9359
81	8831	5.52379
82	78376	49.0242
83	11337	7.0913
84	9034	5.65077
85	1692	1.05835
86	1641	1.02645
87	0	0
88	0	0
89	0	0
90	0	0
91	0	0
92	25512	15.9578
93	59072	36.9496
94	159872	100
95	18624	11.6493
96	110752	69.2754
97	122096	76.3711
98	21712	13.5809
99	1953	1.2216
100	0	0
101	0	0
102	0	0
103	0	0
104	0	0
105	0	0
106	8844	5.53193
107	2434	1.52247
108	7060	4.41603
109	2641	1.65195
110	9290	5.8109
111	5431	3.39709
112	0	0
113	0	0
114	0	0
115	0	0
116	0	0
117	0	0
118	0	0
119	0	0
120	5805	3.63103
121	4838	3.02617
122	36704	22.9584
123	4680	2.92734
124	8467	5.29611
125	0	0
126	0	0
127	0	0
128	0	0
129	0	0
130	0	0
131	0	0
132	0	0
133	0	0
134	0	0
135	3700	2.31435
136	2461	1.53936
137	36232	22.6631
138	6019	3.76489
139	20400	12.7602
140	13281	8.30727

## Sheet: 2-octanone
m/z	abs abundance	rel abundance
40	3483	5.88981
41.1	15692	26.5354
42.1	4035	6.82325
43.1	58296	98.5795
44	2378	4.02124
45	953	1.61154
46	0	0
47	0	0
48	0	0
49	0	0
50.1	556	0.940206
51	922	1.55912
51.9	377	0.637514
53.1	2183	3.69149
54	684	1.15666
55.1	5545	9.37669
56.1	2748	4.64692
57.1	5306	8.97254
58.1	59136	100
59.1	11286	19.0848
60.1	2385	4.03308
61	345	0.583401
62	197	0.33313
63	240	0.405844
63.9	143	0.241815
65.1	606	1.02476
66	217	0.366951
67	2141	3.62047
68.1	2378	4.02124
69.1	7459	12.6133
70.1	3582	6.05722
71.1	13903	23.5102
72	1542	2.60755
73.1	1583	2.67688
74	426	0.720373
74.9	221	0.373715
76	0	0
77.1	1768	2.98972
78	606	1.02476
79.1	1947	3.29241
80	754	1.27503
81.1	2468	4.17343
82.1	889	1.50331
83.1	951	1.60816
84.1	616	1.04167
85	6040	10.2137
86.1	1867	3.15713
87	434	0.733902
88	0	0
89	0	0
90	0	0
91.1	1783	3.01508
92.1	982	1.66058
93.1	8528	14.421
94.1	1107	1.87196
95	963	1.62845
96.2	394	0.666261
97	684	1.15666
98.1	252	0.426136
99.1	1040	1.75866
99.9	229	0.387243
101	0	0
102	0	0
103	182	0.307765
104	0	0
105.2	442	0.74743
105.9	236	0.39908
107.2	222	0.375406
108.1	229	0.387243
109.2	380	0.642587
110.2	377	0.637514
111.2	382	0.645969
111.9	116	0.196158
113.1	3998	6.76069
114.2	241	0.407535
115	222	0.375406
116	0	0
117	0	0
118	0	0
119.2	113	0.191085
120	0	0
121.1	443	0.749121
122	0	0
123	0	0
124	0	0
125	0	0
126	0	0
127	0	0
128.1	6551	11.0779
129.2	645	1.09071
130	0	0
131	0	0
132	0	0
133	0	0
134	0	0
135	0	0
136.1	543	0.918222
137	0	0
138.1	228	0.385552
138.9	177	0.29931
140	0	0

## Sheet: 1-octano1
m/z	abs abundance	rel abundance
40.1	11011	3.66603
41.1	211392	70.3814			experimental mass spectrum
42.1	119984	39.9478
43.1	163328	54.3789
44.1	13732	4.57197
45	9145	3.04476
46	489	0.162809
46.9	154	0.0512732
48	0	0
49	235	0.0782415
50	2268	0.755114
51	5305	1.76626
52.1	2006	0.667883
53.1	17256	5.74526
54.1	18192	6.05689
55.1	267072	88.9197
56.1	300352	100
57.1	113776	37.8809
58.1	5757	1.91675
59.1	2573	0.856662
60.1	2438	0.811714
61.1	385	0.128183
61.9	692	0.230396
63	903	0.300647
64	320	0.106542
65.1	4085	1.36007
66	1692	0.563339
67.1	25656	8.54198
68.1	67344	22.4217
69.1	229056	76.2625
70.1	221696	73.8121
71.1	34320	11.4266
72.1	2051	0.682865
73.1	9953	3.31378
74.1	942	0.313632
75	279	0.092891
76.1	346	0.115198
77	7762	2.5843
78	1244	0.414181
79.1	4921	1.63841
80	1457	0.485097
81.1	8125	2.70516
82.1	36944	12.3002
83.1	159040	52.9512
84.1	180992	60.26
85.1	13278	4.42081
86.1	1275	0.424502
87	1660	0.552685
88	0	0
89	229	0.0762439
90	0	0
91	3756	1.25053
92	1375	0.457796
93.1	4336	1.44364
94.1	1294	0.430828
95.1	5973	1.98867
96	1655	0.55102
97.1	20920	6.96516
98	1748	0.581984
99	1681	0.559677
100.1	633	0.210753
101	255	0.0849004
101.9	137	0.0456131
103	202	0.0672544
104.1	275	0.0915592
105.1	6734	2.24204
106.1	759	0.252703
107.1	833	0.277341
108.1	357	0.118861
109	1930	0.642579
110.1	701	0.233393
111	4149	1.38138
112.1	5799	1.93073
113	1327	0.441815
114	297	0.098884
115	133	0.0442814
116	0	0
117.1	143	0.0476108
118	0	0
119	811	0.270017
120.1	2845	0.947222
121.1	2347	0.781416
122	426	0.141834
122.9	513	0.1708
124.1	2636	0.877637
125	840	0.279672
126.1	270	0.0898945
127.1	122	0.040619
128	201	0.0669215
129	231	0.0769098
130	0	0
131	0	0
132	0	0
133	0	0
133.8	103	0.0342931
135	0	0
136.1	883	0.293988
137	222	0.0739133
137.8	102	0.0339602
139.1	1511	0.503076
140.1	325	0.108206
