# Supplementary material for: Bank vole alarm pheromone chemistry and effects in the field
Source: Oecologia. 2021 Jun 25;196(3):667–77. doi: 10.1007/s00442-021-04977-w (PMC8292297; doi:10.1007/s00442-021-04977-w)
Supplement: Supplementary file 3 — Supplementary file3 (XLSX 19 KB) [file 442_2021_4977_MOESM3_ESM.xlsx]

## Sheet: CID_8298_springernature
Cited	Chemical	doi	articletitle	articlejourname	url
	3-Octen-2-one	10.1007/BF01026928	Chemical analysis of temporal gland secretions collected from an Asian bull elephant during a four-month musth episode	Journal of Chemical Ecology	https://doi.org/10.1007/BF01026928
	3-Octen-2-one	10.1007/s10886-009-9628-2	Comparison of Urinary Scents of Two Related Mouse Species, Mus spicilegus and Mus domesticus	Journal of Chemical Ecology	https://doi.org/10.1007/s10886-009-9628-2
	3-Methylbutanal	10.1007/978-3-642-45501-8_19	Venoms of Coleoptera	Arthropod Venoms	https://doi.org/10.1007/978-3-642-45501-8_19
	3-Methylbutanal	10.1007/0-387-25160-X_17	Chemical analysis of preovulatory female african elephant urine: A search for putative pheromones	Chemical Signals in Vertebrates 10	https://doi.org/10.1007/0-387-25160-X_17
	3-Methylbutanal	10.1007/978-1-4615-0671-3_42	Anal Scent Gland Secretion of the European Otter (Lutra Lutra)	Chemical Signals in Vertebrates 9	https://doi.org/10.1007/978-1-4615-0671-3_42
	3-Methylbutanal	10.1007/BF01266313	Volatile substances in the pygidial secretion of gyrinid beetles (Coleoptera: Gyrinidae)	CHEMOECOLOGY	https://doi.org/10.1007/BF01266313
	3-Methylbutanal	10.1007/BF02036652	Volatile components in scent gland secretions of garter snakes (Thamnophis spp.)	Journal of Chemical Ecology	https://doi.org/10.1007/BF02036652
	3-Methylbutanal	10.1007/s10886-015-0564-z	Frog Volatile Compounds: Application of in vivo SPME for the Characterization of the Odorous Secretions from Two Species of Hypsiboas Treefrogs	Journal of Chemical Ecology	https://doi.org/10.1007/s10886-015-0564-z
	3-Methylbutanal	10.1023/B:JOEC.0000006458.02342.61	Volatile, Potential Attractants from Ripe Coffee Fruit for Female Mediterranean Fruit Fly	Journal of Chemical Ecology	https://doi.org/10.1023/B:JOEC.0000006458.02342.61
	3-Methylbutanal	10.1007/BF00987740	Volatile constituents of dog (Canis familiaris) and coyote (Canis latrans) anal sacs	Journal of Chemical Ecology	https://doi.org/10.1007/BF00987740
	3-Methylbutanal	10.1007/BF00988079	Defense chemicals from abdominal glands of 13 rove beetle species of subtribe staphylinina (Coleoptera: Staphylinidae, Staphylininae)	Journal of Chemical Ecology	https://doi.org/10.1007/BF00988079
	3-Methylbutanal	10.1007/BF00988199	Some volatile constituents of female dog urine	Journal of Chemical Ecology	https://doi.org/10.1007/BF00988199
	3-Methylbutanal	10.1007/BF00994226	Volatile compounds from ponerine ants in the genusMesoponera	Journal of Chemical Ecology	https://doi.org/10.1007/BF00994226
	3-Methylbutanal	10.1007/BF02272407	Volatile compounds from interdigital gland of male white-tailed deer (Odocoileus virginianus)	Journal of Chemical Ecology	https://doi.org/10.1007/BF02272407
	3-Methylbutanal	10.1023/A:1022342219469	Putative Chemical Signals from White-Tailed Deer (Odocoileus virginianus): Social and Seasonal Effects on Urinary Volatile Excretion in Males	Journal of Chemical Ecology	https://doi.org/10.1023/A:1022342219469
	3-Methylbutanal	10.1023/A:1020868528762	Identification and Variation of Volatile Compounds in Sternal Gland Secretions of Male Koalas (Phascolarctos cinereus)	Journal of Chemical Ecology	https://doi.org/10.1023/A:1020868528762
	3-Methylbutanal	10.1023/B:JOEC.0000042071.65335.f3	Avian Exocrine Secretions. I. Chemical Characterization of the Volatile Fraction of the Uropygial Secretion of the Green Woodhoopoe, Phoeniculus purpureus	Journal of Chemical Ecology	https://doi.org/10.1023/B:JOEC.0000042071.65335.f3
	3-Methylbutanal	10.1023/A:1022634012212	Identification of Male-Specific Chiral Compound from the Sugarcane Weevil Sphenophorus levis	Journal of Chemical Ecology	https://doi.org/10.1023/A:1022634012212
	3-Methylbutanal	10.1007/s10886-014-0408-2	Identification of the Major Sex Pheromone Component of the Scale Insect, Aulacaspis murrayae Takahashi	Journal of Chemical Ecology	https://doi.org/10.1007/s10886-014-0408-2
	2-amylfuran	10.1007/978-0-387-73945-8_31	The Human Breast as a Scent Organ: Exocrine structures, Secretions, Volatile Components, and Possible Functions in Breastfeeding Interactions	Chemical Signals in Vertebrates 11	https://doi.org/10.1007/978-0-387-73945-8_31
	2-amylfuran	10.1007/978-1-4615-0671-3_42	Anal Scent Gland Secretion of the European Otter (Lutra Lutra)	Chemical Signals in Vertebrates 9	https://doi.org/10.1007/978-1-4615-0671-3_42
	2-amylfuran	10.1007/BF00988570	Chemical investigations of wolf (Canis lupus) anal-sac secretion in relation to breeding season	Journal of Chemical Ecology	https://doi.org/10.1007/BF00988570
	2-amylfuran	10.1007/BF02272407	Volatile compounds from interdigital gland of male white-tailed deer (Odocoileus virginianus)	Journal of Chemical Ecology	https://doi.org/10.1007/BF02272407
	2-amylfuran	10.1007/BF02033467	Putative chemical signals from white-tailed deer (Odocoileus virginianus). Urinary and vaginal mucus volatiles excreted by females during breeding season	Journal of Chemical Ecology	https://doi.org/10.1007/BF02033467
	2-amylfuran	10.1007/BF00992380	Identification of some volatile compounds in the odor of fecal pellets of the rabbit,Oryctolagus cuniculus	Journal of Chemical Ecology	https://doi.org/10.1007/BF00992380
	2-amylfuran	10.1023/A:1022321104758	Which Chemical Constituents from Dog Feces are Involved in its Food Repellent Effect in Sheep?	Journal of Chemical Ecology	https://doi.org/10.1023/A:1022321104758
	2-amylfuran	10.1023/A:1026218213151	Mammalian Exocrine Secretions. XVIII: Chemical Characterization of Interdigital Secretion of Red Hartebeest, Alcelaphus buselaphus caama	Journal of Chemical Ecology	https://doi.org/10.1023/A:1026218213151
	2-octanone	10.1007/s13355-013-0223-1	Perception of potential sex pheromones and host-associated volatiles in the cotton plant bug, Adelphocoris fasciaticollis (Hemiptera: Miridae): morphology and electrophysiology	Applied Entomology and Zoology	https://doi.org/10.1007/s13355-013-0223-1
	2-octanone	10.1007/978-3-319-22026-0_6	The Role of Bacteria in Chemical Signals of Elephant Musth: Proximate Causes and Biochemical Pathways	Chemical Signals in Vertebrates 13	https://doi.org/10.1007/978-3-319-22026-0_6
	2-octanone	10.1007/s00049-014-0146-5	On the enigmatic scent glands of dyspnoan harvestmen (Arachnida, Opiliones): first evidence for the production of volatile secretions	Chemoecology	https://doi.org/10.1007/s00049-014-0146-5
	2-octanone	10.1023/A:1020901820044	Chemical Characterization of Urinary Pheromones in Brown Antechinus, Antechinus stuartii	Journal of Chemical Ecology	https://doi.org/10.1023/A:1020901820044
	2-octanone	10.1023/A:1021036823079	Mammalian Exocrine Secretions. XII: Constituents of Interdigital Secretions of Bontebok, Damaliscus dorcas dorcas, and Blesbok, D. d. phillipsi	Journal of Chemical Ecology	https://doi.org/10.1023/A:1021036823079
	2-octanone	10.1023/A:1015205716921	Odor Composition of Preferred (Buffalo and Ox) and Nonpreferred (Waterbuck) Hosts of Some Savanna Tsetse Flies	Journal of Chemical Ecology	https://doi.org/10.1023/A:1015205716921
	2-octanone	10.1007/BF01880093	Identification of volatile allelochemicals fromAmaranthus palmeri S. Wats	Journal of Chemical Ecology	https://doi.org/10.1007/BF01880093
	2-octanone	10.1023/A:1024225806263	Chemical Cues Identify Gender and Individuality in Giant Pandas (Ailuropoda melanoleuca)	Journal of Chemical Ecology	https://doi.org/10.1023/A:1024225806263
	2-octanone	10.1007/BF02033467	Putative chemical signals from white-tailed deer (Odocoileus virginianus). Urinary and vaginal mucus volatiles excreted by females during breeding season	Journal of Chemical Ecology	https://doi.org/10.1007/BF02033467
	2-octanone	10.1007/s10886-005-9020-9	The Mandibular Gland Secretions of the Leaf-Cutting Ants Atta sexdens sexdens and Atta opaciceps Exhibit Intercaste and Intercolony Variations	Journal of Chemical Ecology	https://doi.org/10.1007/s10886-005-9020-9
	2-octanone	10.1023/A:1020987028163	Comparative Study of Mandibular Gland Secretions of Workers of Ponerine Ants	Journal of Chemical Ecology	https://doi.org/10.1023/A:1020987028163
	2-octanone	10.1007/s10886-012-0075-0	Investigation of Scents on Cheeks and Foreheads of Large Felines in Connection to the Facial Marking Behavior	Journal of Chemical Ecology	https://doi.org/10.1007/s10886-012-0075-0
	2-octanone	10.1007/s10886-018-1032-3	Identification and Field Testing of Volatile Components in the Sex Attractant Pheromone Blend of Female House Mice	Journal of Chemical Ecology	https://doi.org/10.1007/s10886-018-1032-3
	2-octanone	10.1007/BF00988570	Chemical investigations of wolf (Canis lupus) anal-sac secretion in relation to breeding season	Journal of Chemical Ecology	https://doi.org/10.1007/BF00988570
	2-octanone	10.1007/BF02033583	Mammalian exocrine secretions: X. constituents of preorbital secretion of grysbok,Raphicerus melanotis	Journal of Chemical Ecology	https://doi.org/10.1007/BF02033583
	2-octanone	10.1016/j.mambio.2014.12.004	Scent signals individual identity and country of origin in otters	Mammalian Biology	https://doi.org/10.1016/j.mambio.2014.12.004
yes	2-octanone	10.1007/BF00368641	Are ant alarm-defense secretions only for alarm defense ?	Naturwissenschaften	https://doi.org/10.1007/BF00368641
yes	2-octanone	10.1007/978-0-387-34810-0_12	Talking Defensively, a Dual Use for the Brachial Gland Exudate of Slow and Pygmy Lorises	Primate Anti-Predator Strategies	https://doi.org/10.1007/978-0-387-34810-0_12
yes	2-octanone	10.1007/BF00298191	Alarm pheromones in the genus Myrmica (Hymenoptera: Formicidae)	Zeitschrift für vergleichende Physiologie	https://doi.org/10.1007/BF00298191
yes	2-octanone	10.1007/BF00337782	Alarmstoffrezeptoren auf der Antenne von Lasius fuliginosus (Latr.) (Hymenoptera, Formicidae)	Zeitschrift für vergleichende Physiologie	https://doi.org/10.1007/BF00337782
	camphene	10.1007/s00049-014-0180-3	Identification of male-borne attractants in Anastrepha fraterculus (Diptera: Tephritidae)	Chemoecology	https://doi.org/10.1007/s00049-014-0180-3
	camphene	10.1007/BF01019354	Sites of production and occurrence of volatiles in Douglas-fir beetle,Dendroctonus pseudotsugae hopkins	Journal of Chemical Ecology	https://doi.org/10.1007/BF01019354
	camphene	10.1007/BF02033807	Semiochemicals from bark beetles: New results, remarks, and reflections	Journal of Chemical Ecology	https://doi.org/10.1007/BF02033807
	camphene	10.1007/BF00369365	Pheromones are involved in the control of sexual behaviour in birds	Naturwissenschaften	https://doi.org/10.1007/BF00369365
	1-Octanol	10.1007/s00265-007-0511-2	Female mate choice determines reproductive isolation between sympatric butterflies	Behavioral Ecology and Sociobiology	https://doi.org/10.1007/s00265-007-0511-2
	1-Octanol	10.1007/978-1-4757-9652-0_18	Studies of the Chemical Composition of Secretions from Skin Glands of the Rabbit Oryctolagus Cuniculus	Chemical Signals in Vertebrates 3	https://doi.org/10.1007/978-1-4757-9652-0_18
	1-Octanol	10.1007/s00049-003-0237-1	Trail pheromones and Dufour gland contents in three Camponotus species (C. castaneus, C. balzani, C. sericeiventris: Formicidae, Hymenoptera)	CHEMOECOLOGY	https://doi.org/10.1007/s00049-003-0237-1
	1-Octanol	10.1007/BF02027722	Attractant pheromone for male rice bug,Leptocorisa chinensis: Semiochemicals produced by both male and female	Journal of Chemical Ecology	https://doi.org/10.1007/BF02027722
yes	1-Octanol	10.1007/BF01012262	Alarm pheromone production by two honeybee (Apis mellifera) types	Journal of Chemical Ecology	https://doi.org/10.1007/BF01012262
	1-Octanol	10.1007/BF00987995	Selective odor perception in the soil collembolaOnychiurus armatus	Journal of Chemical Ecology	https://doi.org/10.1007/BF00987995
	1-Octanol	10.1007/BF00995765	Pheromonal cues direct mate-seeking behavior of maleColletes cunicularius (Hymenoptera: Colletidae)	Journal of Chemical Ecology	https://doi.org/10.1007/BF00995765
	1-Octanol	10.1007/BF00988570	Chemical investigations of wolf (Canis lupus) anal-sac secretion in relation to breeding season	Journal of Chemical Ecology	https://doi.org/10.1007/BF00988570
	1-Octanol	10.1007/BF00980582	Male-specific volatiles from nearctic and Australasian true bugs (Heteroptera: Coreidae and Alydidae)	Journal of Chemical Ecology	https://doi.org/10.1007/BF00980582
	1-Octanol	10.1023/B:JOEC.0000006438.03728.1a	Identification of Sex Pheromone Components of Nettle Caterpillar, Setothosea asigna	Journal of Chemical Ecology	https://doi.org/10.1023/B:JOEC.0000006438.03728.1a
	1-Octanol	10.1007/s10886-007-9345-7	Individual Odor Recognition in Birds: An Endogenous Olfactory Signature on Petrels&#x2019; Feathers?	Journal of Chemical Ecology	https://doi.org/10.1007/s10886-007-9345-7
	1-Octanol	10.1007/BF00987778	Allomonal secretions in cockroaches	Journal of Chemical Ecology	https://doi.org/10.1007/BF00987778
yes	1-Octanol	10.1007/BF00989552	Alarm substances of the stingless bee,Trigona silvestriana	Journal of Chemical Ecology	https://doi.org/10.1007/BF00989552
	1-Octanol	10.1007/BF00992380	Identification of some volatile compounds in the odor of fecal pellets of the rabbit,Oryctolagus cuniculus	Journal of Chemical Ecology	https://doi.org/10.1007/BF00992380
yes	1-Octanol	10.1023/A:1022694330868	Discovery of 3-Methyl-2-Buten-1-Yl Acetate, a New Alarm Component in the Sting Apparatus of Africanized Honeybees	Journal of Chemical Ecology	https://doi.org/10.1023/A:1022694330868
	1-Octanol	10.1007/BF00988922	Identification of behaviorally significant volatile compounds in the anal gland of the rabbit,Oryctolagus cuniculus	Journal of Chemical Ecology	https://doi.org/10.1007/BF00988922
yes	1-Octanol	10.1007/s10164-015-0437-5	A pecky rice-causing stink bug Leptocorisa chinensis escapes from volatiles emitted by excited conspecifics	Journal of Ethology	https://doi.org/10.1007/s10164-015-0437-5
	1-Octanol	10.1016/j.mambio.2009.07.004	Sexual and individual cues in the peri-anal gland secretum of crested porcupines (Hystrix cristata)	Mammalian Biology	https://doi.org/10.1016/j.mambio.2009.07.004
	Butyrolactone	10.1007/s00049-010-0059-x	Defensive and chemical characterization of the froth produced by the cercopid Aphrophora cribrata	Chemoecology	https://doi.org/10.1007/s00049-010-0059-x
	Butyrolactone	10.1007/s10886-008-9462-y	Chemical Characterization of Territorial Marking Fluid of Male Bengal Tiger, Panthera tigris	Journal of Chemical Ecology	https://doi.org/10.1007/s10886-008-9462-y
	Butyrolactone	10.1007/BF01045597	Chemical identification and behavioral characterization of male wing pheromone ofEphestia elutella (Pyralidae)	Journal of Chemical Ecology	https://doi.org/10.1007/BF01045597
	Butyrolactone	10.1007/BF01403104	Defensive secretions of three oxytelinae rove beetles (Coleoptera: Staphylinidae)	Journal of Chemical Ecology	https://doi.org/10.1007/BF01403104
	Butyrolactone	10.1023/A:1021036823079	Mammalian Exocrine Secretions. XII: Constituents of Interdigital Secretions of Bontebok, Damaliscus dorcas dorcas, and Blesbok, D. d. phillipsi	Journal of Chemical Ecology	https://doi.org/10.1023/A:1021036823079
	Butyrolactone	10.1007/BF01014110	Odor of the muskox	Journal of Chemical Ecology	https://doi.org/10.1007/BF01014110
	Butyrolactone	10.1007/s10886-012-0206-7	Identification of Volatiles from the Secretions and Excretions of African Wild Dogs (Lycaon pictus)	Journal of Chemical Ecology	https://doi.org/10.1007/s10886-012-0206-7
	Butyrolactone	10.1023/A:1026485725805	Putative Pheromones in Urine of Rutting Male Moose (Alces alces): Evolution of Honest Advertisement?	Journal of Chemical Ecology	https://doi.org/10.1023/A:1026485725805
	Butyrolactone	10.1007/BF02029947	Male sex pheromone of a giant danaine butterfly,Idea leuconoe	Journal of Chemical Ecology	https://doi.org/10.1007/BF02029947
	Butyrolactone	10.1007/s10886-009-9628-2	Comparison of Urinary Scents of Two Related Mouse Species, Mus spicilegus and Mus domesticus	Journal of Chemical Ecology	https://doi.org/10.1007/s10886-009-9628-2
	3-3-5-trimethylcyclohexanol	10.1007/s00265-007-0511-2	Female mate choice determines reproductive isolation between sympatric butterflies	Behavioral Ecology and Sociobiology	https://doi.org/10.1007/s00265-007-0511-2
	3-3-5-trimethylcyclohexanol	10.1007/s10886-008-9562-8	New attractants for males of the solanaceous fruit fly Bactrocera latifrons.	Journal of chemical ecology	https://doi.org/10.1007/s10886-008-9562-8
	Car-3-en-2-one	NA	ABSOLUTELY NOTHING RELEVANT
